# Supplementary material for: Validation of Reference Genes via qRT-PCR in Multiple Conditions in Brandt’s Voles, Lasiopodomys brandtii
Source: Animals (Basel). 2021 Mar 21;11(3):897. doi: 10.3390/ani11030897 (PMC8004067; doi:10.3390/ani11030897)
Supplement: Supplementary file 1 [file animals-11-00897-s001.zip]

Archive with 2 entries (2 files):
- agarose_gel_electrophoresis_supplement_Figure_S1.docx
- Melting_curves_supplement_Figure_S2.docx
